# Supplementary material for: A network perspective on cognition in individuals with Parkinson's disease
Source: Alzheimers Dement (Amst). 2025 Feb 24;17(1):e70091. doi: 10.1002/dad2.70091 (PMC11848640; doi:10.1002/dad2.70091)
Supplement: Supplementary file 2 — Supporting Information [file DAD2-17-e70091-s001.txt]

# 0 General Information & Packages -----------------------------------------------------

#This R-script contains code used for analyses conducted in

# A network perspective on cognition in individuals with Parkinson's disease:
# Exploratory Graph Analysis of cognitive test data in the LANDSCAPE study
# by
# Scharfenberg, D., Kalbe, E., Balzer-Geldsetzer, M., Berg, D.,
# Hilker-Roggendorf, R., Kassubek, J., Liepelt-Scarfone, I., Mollenhauer, B.,
# Reetz, K., Riedel, O., Roeske, S., Schulz, J. B., Storch, A., 
# Trenkwalder, C., Witt, K., Wittchen, H.‑U., Dodel, R., & Ophey, A. (2025)
# in Alzheimer's & Dementia: Diagnosis, Assessment & Disease-Monitoring


# install packages (install if not already in library)
library(readxl)
library(EGAnet)
library(qgraph)
library(bootnet)
library(lavaan)
library(psych)
library(dplyr)
library(effectsize)
library(NetworkComparisonTest)
library(mgm)
library(tidyr)
library(ggplot2)
library(patchwork)

# 1 LANDSCAPE data --------------------------------------------------------


# 1.1. Preparation -------------------------------------------------------------

# Load data

PD_data <- read_excel("LANDSCAPE_EGA_data.xlsx", 
                      sheet = "z-Werte")

# delete row with participant IDs

PD_data <- PD_data[,2:31]

# convert variables to numerical 

PD_data <- PD_data %>% mutate_if(is.character, as.numeric)

# convert column with information about diagnosis to factor

PD_data$Diagnosis <- as.factor(PD_data$Diagnosis)

# convert all values (T-values, percentiles) to z-scores

PD_data$MWCST_categ_T_0 <- ((PD_data$MWCST_categ_T_0 - 50) / 10)
PD_data$MWCST_error_nonpers_T_0 <- ((PD_data$MWCST_error_nonpers_T_0 - 50) / 10)
PD_data$MWCST_pers_T_0 <- ((PD_data$MWCST_pers_T_0 - 50) / 10)

PD_data$Stroop_word_T_0 <- ((PD_data$Stroop_word_T_0 - 50) / 10)
PD_data$Stroop_color_T_0 <- ((PD_data$Stroop_color_T_0 - 50) / 10)
PD_data$Stroop_interf_T_0 <- ((PD_data$Stroop_interf_T_0 - 50) / 10)

PD_data$LPS_7_T_0 <- ((PD_data$LPS_7_T_0 - 50) / 10)
PD_data$LPS_9_T_0 <- ((PD_data$LPS_9_T_0 - 50) / 10)

PD_data$WMS_digitspan_forward_PE_0 <- PD_data$WMS_digitspan_forward_PE_0/100
PD_data["WMS_digitspan_forward_PE_0"][PD_data["WMS_digitspan_forward_PE_0"] == 0] <- 0.001 #replacing perdcentile 0 with
# percentile 0.001 to avoid infinite value after z-score transformation
PD_data$WMS_digitspan_forward_PE_0 <- qnorm(PD_data$WMS_digitspan_forward_PE_0)

PD_data$WMS_digitspan_backw_PE_0 <- PD_data$WMS_digitspan_backw_PE_0/100
PD_data["WMS_digitspan_backw_PE_0"][PD_data["WMS_digitspan_backw_PE_0"] == 0] <- 0.001
PD_data$WMS_digitspan_backw_PE_0 <- qnorm(PD_data$WMS_digitspan_backw_PE_0)


# Rename variables to abbreviations
names(PD_data)[names(PD_data) == "zSemFl"] <- "SemWF"
names(PD_data)[names(PD_data) == "zBoston"] <- "BNT"
names(PD_data)[names(PD_data) == "zWL_Lern"] <- "VbL"
names(PD_data)[names(PD_data) == "zWL_Abruf"] <- "VbR"
names(PD_data)[names(PD_data) == "zFig_abz"] <- "FigC"
names(PD_data)[names(PD_data) == "zFig_abr"] <- "FigR"
names(PD_data)[names(PD_data) == "zSWorter"] <- "PhoWF"
names(PD_data)[names(PD_data) == "zTrailBA"] <- "TB/A"
names(PD_data)[names(PD_data) == "MWCST_categ_T_0"] <- "CScat"
names(PD_data)[names(PD_data) == "MWCST_error_nonpers_T_0"] <- "CSnpe"
names(PD_data)[names(PD_data) == "MWCST_pers_T_0"] <- "CSpe"
names(PD_data)[names(PD_data) == "BTA_z_0"] <- "BTA"
names(PD_data)[names(PD_data) == "Stroop_word_T_0"] <- "StrW"
names(PD_data)[names(PD_data) == "Stroop_color_T_0"] <- "StrC"
names(PD_data)[names(PD_data) == "Stroop_interf_T_0"] <- "StrI"
names(PD_data)[names(PD_data) == "LPS_7_T_0"] <- "LPS7"
names(PD_data)[names(PD_data) == "LPS_9_T_0"] <- "LPS9"
names(PD_data)[names(PD_data) == "WMS_digitspan_forward_PE_0"] <- "DSfw"
names(PD_data)[names(PD_data) == "WMS_digitspan_backw_PE_0"] <- "DSbw"

# Prepare dataset for network analysis: create dataset with cognitive test variables

# delete rows without missing information on diagnosis
PD_data <- PD_data %>% drop_na(Diagnosis)

# delete rows that only contain NAs for relevant variables

PD_cognition <- PD_data[rowSums(is.na(PD_data[, 3:19])) != ncol(PD_data[, 3:19]),]


# 1.2. Analyses ----------------------------------------------------------------

# 1.2.1. Demographic & Clinical Variables ---------------------------------


# age
age_mean <- mean(PD_cognition$age, na.rm = T)
round(age_mean, 2)
age_sd <- sd(PD_cognition$age, na.rm = T)
round(age_sd, 2)

#education
education_mean <- mean(PD_cognition$education, na.rm = T)
round(education_mean, 2)
education_sd <- sd(PD_cognition$education, na.rm = T)
round(education_sd, 2)

#Mini Mental State Examination
MMSE_mean <- mean(PD_cognition$MMSE_0, na.rm = T)
round(MMSE_mean, 2)
MMSE_sd <- sd(PD_cognition$MMSE_0, na.rm = T)
round(MMSE_sd, 2)

#PANDA
PANDA_mean <- mean(PD_cognition$PANDA_0, na.rm = T)
round(PANDA_mean, 2)
PANDA_sd <- sd(PD_cognition$PANDA_0, na.rm = T)
round(PANDA_sd, 2)

#GDS
GDS_mean <- mean(PD_cognition$GDS_score_0, na.rm = T)
round(GDS_mean, 2)
GDS_sd <- sd(PD_cognition$GDS_score_0, na.rm = T)
round(GDS_sd, 2)

#Disease duration
dd_mean <- mean(PD_cognition$disease_duration_months, na.rm = T)
round(dd_mean, 2)
dd_sd <- sd(PD_cognition$disease_duration_months, na.rm = T)
round(dd_sd, 2)
#in years
PD_data$disease_duration_years <- PD_data$disease_duration_months / 12
dd_years_mean <- mean(PD_data$disease_duration_years, na.rm = T)
round(dd_years_mean, 2)
dd_years_sd <- sd(PD_data$disease_duration_years, na.rm = T)
round(dd_years_sd, 2)

# UPDRS-III
UPDRS_III_mean <- mean(PD_cognition$UPDRS_III_0, na.rm = T)
round(UPDRS_III_mean, 2)
UPDRS_III_sd <- sd(PD_cognition$UPDRS_III_0, na.rm = T)
round(UPDRS_III_sd, 2)

#LEDD
LEDD_mean <- mean(PD_cognition$LED, na.rm = T)
round(LEDD_mean, 2)
LEDD_sd <- sd(PD_cognition$LED, na.rm = T)
round(LEDD_sd, 2)

#Hoehn & Yahr stages
table(PD_cognition$Hoehn_Yahr_0)

#sex
table(PD_cognition$sex)

#cognitive state
table(PD_cognition$Diagnosis)

# Delete column with information about cognitive state, as we use all data
PD_cognition <- PD_cognition[,2:27]

#remove demographic and clinical variables for network analyses

PD_cognition <- PD_cognition[1:19]


# 1.2.2. Loadings Comparison Test (LCT) -----------------------------------


## Loadings Comparison Test (LCT)

LCT.PD_cognition <- LCT(
  PD_cognition,
  iter = 500,
  seed = 031198,
  dynamic = FALSE)
LCT.PD_cognition


# 1.2.3. Exploratory Graph Analysis (EGA) ----------------------------------------

EGA.cog <- EGA(
  PD_cognition,
  corr = c("cor_auto"),
  uni.method = c("expand"),
  model = c("glasso"),
  model.args = list(tuning = 0.5, 
                    corMethod = "cor_auto", 
                    missing = "pairwise", 
                    sampleSize= "pairwise_average",
                    refit = FALSE,
                    principalDirection = FALSE, 
                    lambda.min.ratio = 0.01,
                    nlambda = 100, 
                    threshold = FALSE, 
                    unlock = FALSE,
                    nonPositiveDefinite = "stop", 
                    transform = "none"),
  algorithm = "louvain",
  consensus.method = "iterative",
  consensus.iter = 100,
  plot.EGA = TRUE
)

summary(EGA.cog)

#Plot results

#in colour for online publication
plot(EGA.cog,
     color.palette = c("#f27a7d", "#90DDF0", "#C8D96F",
                       "#ef8a17", "#f5c900"),
     edge.lty = c( # line type
       "solid", # positive edge first
       "dashed" # negative edge second
     ),
     edge.color = c( 
       "#228B22", # positive edges first
       "red") # negative edges second)
     ,node.alpha = 1
     , node.size = 12
)

#in b/w for print version
plot(EGA.cog,
     color.palette = c("#595959", "#7f7f7f", "#a5a5a5",
                       "#cccccc", "#f2f2f2"),
     edge.lty = c( # line type
       "solid", # positive edge first
       "dashed" # negative edge second
     ),
     edge.color = c( 
       "black", # positive edges first
       "grey") # negative edges second)
     ,node.alpha = 1
     , node.size = 12
)


# 1.2.4. Bootstrapped EGA (bootEGA) ----------------------------------------------

boot.EGA.cog <- bootEGA(
  PD_cognition,
  uni.method = "expand",
  iter = 5000,
  type = "parametric",
  seed = 031198,
  corr = "cor_auto",
  EGA.type = "EGA",
  model = "glasso",
  model.args = list(tuning = 0.5, 
                    corMethod = "cor_auto",
                    missing = "pairwise", 
                    sampleSize= "pairwise_average",
                    refit = FALSE,
                    principalDirection = FALSE, 
                    lambda.min.ratio = 0.01,
                    nlambda = 100, 
                    threshold = FALSE, 
                    unlock = FALSE,
                    nonPositiveDefinite = "stop", 
                    transform = "none"),
  algorithm = "louvain",
  consensus.method = "most_common",
  consensus.iter = 1000,
  typicalStructure = TRUE,
  plot.typicalStructure = TRUE,
  progress = TRUE
)

#plot bootEGA results

#in colour for online publication
plot(boot.EGA.cog,
     color.palette = c("#f27a7d", "#90DDF0", "#C8D96F",
                       "#ef8a17", "#f5c900"),
     edge.lty = c( # line type
       "solid", # positive edge first
       "dashed" # negative edge second
     ),
     edge.color = c( 
       "#228B22", # positive edges first
       "red") # negative edges second)
     ,node.alpha = 1
     , node.size = 12
)

#in b/w for print version
plot(boot.EGA.cog,
     color.palette = c("#595959", "#7f7f7f", "#a5a5a5",
                       "#cccccc", "#f2f2f2"),
     edge.lty = c( # line type
       "solid", # positive edge first
       "dashed" # negative edge second
     ),
     edge.color = c( 
       "black", # positive edges first
       "black") # negative edges second)
     ,node.alpha = 1
     , node.size = 12
)


#Frequency of Dimensions

boot.EGA.cog$frequency


#Network loadings

boot.EGA.cog_netloadings <- net.loads(boot.EGA.cog$EGA$network, wc = boot.EGA.cog$EGA$wc)
round(boot.EGA.cog_netloadings$std, digits = 3)


# 1.2.5. Comparing structures by TEFI -------------------------------------


## Comparing TEFI of EGA-structure with theoretically assumed structure

t.structure <- c("2", #semantic fluency = Executive Function
                 "5", # Boston Naming Test = Language
                 "1", # verbal learning = Memory & Learning
                 "1", # verbal recall = Memory & learning
                 "4", # copy figure = visual
                 "1", # figural recall = Memory & Learning
                 "2", # phonematic fluency = Executive Function
                 "2", # TMT B/A = Executive function
                 "2", # MWCST cat = Executive Function
                 "2", # MWCST nonpers errors = Executive function
                 "2", # MWCST pers errors = Executive function
                 "3", # Brief Test of Attention = Attention
                 "3", # Stroop word = Attention
                 "3", # Stroop color = Attention
                 "3", # Stroop interference = Attention
                 "4", # LPS7 = visual
                 "4", # LPS9 = visual
                 "3", # WMS digits forward = Attention
                 "2"  # WMS digits backwards = Executive
)

tefi.theory <- tefi(EGA.cog$correlation, structure = 
                      t.structure)
tefi.theory
summary(EGA.cog)


# 1.2.6. Comparing structures by CFA ---------------------------------------------


## Comparison of EGA-structure and theoretically assumed structure by CFA

#Confirmatory Factor Analysis using the EGA-structure

cfa.cog <- CFA(EGA.cog, data = PD_cognition, estimator = "ML", plot.CFA = TRUE, layout = "spring")

cfa.cog$fit.measures
interpret_cfi(cfa.cog$fit.measures)


#Confirmatory Factor Analysis using the theoretically assumed structure

# define model
cfa_theory_model <- 'memory =~  VbL + VbR + FigR
executive =~ SemWF + PhoWF + TBA + CScat + CSnpe + CSpe + DSbw
attention =~ DSfw + BTA + StrW + StrC	+ StrI
visual =~ FigD + LPS7 + LPS9
language =~ BNT'

#apply CFA
cfa.theory <-cfa(cfa_theory_model, data=PD_cognition)

#compute and interpret model fit measures
cfa.theory_fit <- fitmeasures(cfa.theory, c("chisq", "df", "pvalue", "cfi", "rmsea"))
cfa.theory_fit
interpret_cfi(cfa.theory_fit)


# 1.2.7. Unique Variable Analysis (UVA) ------------------------------------------


uva_cog <- UVA(data = PD_cognition)
uva_cog


# 1.2.8. EGA re-analysis after UVA ----------------------------------------


EGA.cog_uva <- EGA(
  uva_cog$reduced_data,
  corr = c("cor_auto"),
  uni.method = c("expand"),
  model = c("glasso"),
  model.args = list(tuning = 0.5, 
                    corMethod = "cor_auto", 
                    missing = "pairwise", 
                    sampleSize= "pairwise_average",
                    refit = FALSE,
                    principalDirection = FALSE, 
                    lambda.min.ratio = 0.01,
                    nlambda = 100, 
                    threshold = FALSE, 
                    unlock = FALSE,
                    nonPositiveDefinite = "stop", 
                    transform = "none"),
  algorithm = "louvain",
  consensus.method = "iterative",
  consensus.iter = 100,
  plot.EGA = TRUE
)

#Plot EGA results

#in colour for online publication
plot(EGA.cog_uva,
     color.palette = c("#f27a7d"),
     edge.lty = c( # line type
       "solid", # positive edge first
       "dashed" # negative edge second
     ),
     edge.color = c( 
       "#228B22", # positive edges first
       "red") # negative edges second)
     ,node.alpha = 1
     , node.size = 12
)

# in b/w for print version
plot(EGA.cog_uva,
     color.palette = c("#a5a5a5"),
     edge.lty = c( # line type
       "solid", # positive edge first
       "dashed" # negative edge second
     ),
     edge.color = c( 
       "black", # positive edges first
       "black") # negative edges second)
     ,node.alpha = 1
     , node.size = 12
)


# 2 Replication with data by Agelink van Rentergem et al. (2020) ------------


# 2.1. Preparation --------------------------------------------------------


# load data
cor_matrix <- read_excel("Tabelle3_pooled.partial.correlation.matrix.xlsx", range = "B2:M13", col_names = FALSE, col_types = "numeric")
cor_matrix <- as.matrix(cor_matrix)

#rename column names to abbreviations
colnames(cor_matrix) <- c("TMTA", "TMTB", "SR-IR", "SR-DR", "LF", "SF", "DSF", "DSB", "COD", "BNT", "VLT-TR", "VLT-DR")


# 2.2. Analyses -----------------------------------------------------------


# 2.2.1. Exploratpory GRaph Analysis (EGA) --------------------------------

EGA.cog_rep <- EGA(
  cor_matrix,
  n = 60398,
  corr = c("cor_auto"),
  uni.method = c("expand"),
  model = c("glasso"),
  model.args = list(tuning = 0.5, 
                    corMethod = "cor_auto", 
                    missing = "pairwise", 
                    sampleSize= "pairwise_average", 
                    refit = FALSE,
                    principalDirection = FALSE, 
                    lambda.min.ratio = 0.01,
                    nlambda = 100, 
                    threshold = FALSE, 
                    unlock = FALSE,
                    nonPositiveDefinite = "stop", 
                    transform = "none"),
  algorithm = "louvain",
  consensus.method = "iterative",
  consensus.iter = 100,
  plot.EGA = TRUE,
  labels = names)

#Plot results

# in colour for online publication
plot(EGA.cog_rep,
     color.palette = c("#f27a7d", "#90DDF0", "#C8D96F",
                       "#ef8a17", "#f5c900"),
     edge.lty = c( # line type
       "solid", # positive edge first
       "dashed" # negative edge second
     ),
     edge.color = c( 
       "#228B22", # positive edges first
       "red") # negative edges second)
     ,node.alpha = 1
     , node.size = 12
)

#in b/w for print version
plot(EGA.cog_rep,
     color.palette = c("#595959", "#7f7f7f", "#a5a5a5",
                       "#cccccc", "#f2f2f2"),
     edge.lty = c( # line type
       "solid", # positive edge first
       "dashed" # negative edge second
     ),
     edge.color = c( 
       "black", # positive edges first
       "black") # negative edges second)
     ,node.alpha = 1
     , node.size = 12
)


# 2.2.2. bootstrapped EGA (bootEGA) ----------------------------------------------


boot.EGA.cog_rep <- bootEGA(
  cor_matrix,
  n = 60398,
  uni.method = "expand",
  iter = 5000,
  type = "parametric",
  seed = 031198,
  corr = "cor_auto",
  EGA.type = "EGA",
  model = "glasso",
  model.args = list(tuning = 0.5, 
                    corMethod = "cor_auto", 
                    missing = "pairwise", 
                    sampleSize= "pairwise_average",
                    refit = FALSE,
                    principalDirection = FALSE, 
                    lambda.min.ratio = 0.01,
                    nlambda = 100, 
                    threshold = FALSE, 
                    unlock = FALSE,
                    nonPositiveDefinite = "stop", 
                    transform = "none"),
  algorithm = "louvain",
  consensus.method = "most_common",
  consensus.iter = 1000,
  typicalStructure = TRUE,
  plot.typicalStructure = TRUE,
  progress = TRUE
)

# Plot bootEGA results

#in colour for online publication
plot(boot.EGA.cog_rep,
     color.palette = c("#f27a7d", "#90DDF0", "#C8D96F",
                       "#ef8a17", "#f5c900"),
     edge.color = c( 
       "#228B22", # positive edges first
       "red") # negative edges second)
     ,node.alpha = 1
     , node.size = 12
)

#in b/w for print version
plot(boot.EGA.cog_rep,
     color.palette = c("#595959", "#7f7f7f", "#a5a5a5",
                       "#cccccc", "#f2f2f2"),
     edge.lty = c( # line type
       "solid", # positive edge first
       "dashed" # negative edge second
     ),
     edge.color = c( 
       "black", # positive edges first
       "black") # negative edges second)
     ,node.alpha = 1
     , node.size = 12
)

#Frequency of Dimensions

boot.EGA.cog_rep$frequency

#Network loadings

boot.EGA.cog__rep_netloadings <- net.loads(boot.EGA.cog_rep$EGA$network, wc = boot.EGA.cog_rep$EGA$wc)
round(boot.EGA.cog_rep_netloadings$std, digits = 3)


# 2.2.3. Unique Variable Analysis (UVA) ------------------------------------------

uva_rep <- UVA(data = cor_matrix, n = 60398)
uva_rep


# 2.2.4. EGA re-analysis after UVA ----------------------------------------

EGA.rep_uva <- EGA(
  uva_rep$reduced_data,
  n = 60398L,
  corr = c("cor_auto"),
  uni.method = c("expand"),
  model = c("glasso"),
  model.args = list(tuning = 0.5, 
                    corMethod = "cor_auto", 
                    missing = "pairwise", 
                    sampleSize= "pairwise_average",
                    refit = FALSE,
                    principalDirection = FALSE, 
                    lambda.min.ratio = 0.01,
                    nlambda = 100, 
                    threshold = FALSE, 
                    unlock = FALSE,
                    nonPositiveDefinite = "stop", 
                    transform = "none"),
  algorithm = "louvain",
  consensus.method = "iterative",
  consensus.iter = 100,
  plot.EGA = TRUE,
)

#Plot results after UVA

#in colour for online publication
plot(EGA.rep_uva,
     color.palette = c("#f27a7d"),
     edge.lty = c( # line type
       "solid", # positive edge first
       "dashed" # negative edge second
     ),
     edge.color = c( 
       "#228B22", # positive edges first
       "red") # negative edges second)
     ,node.alpha = 1
     , node.size = 12
)

#in b/w for print version
plot(EGA.rep_uva,
     color.palette = c("#a5a5a5"),
     edge.lty = c( # line type
       "solid", # positive edge first
       "dashed" # negative edge second
     ),
     edge.color = c( 
       "black", # positive edges first
       "black") # negative edges second)
     ,node.alpha = 1
     , node.size = 12
)


# 3 Supplementary Information ---------------------------------------------

# 3.1. Descriptive statistics of cognitive test variables ----------------------

#SemWF
mean(PD_cognition$SemWF, na.rm = T)
sd(PD_cognition$SemWF, na.rm = T)

#PhoWF
mean(PD_cognition$PhoWF, na.rm = T)
sd(PD_cognition$PhoWF, na.rm = T)

#T/BA
mean(PD_cognition$TBA, na.rm = T)
sd(PD_cognition$TBA, na.rm = T)

#DSbw
mean(PD_cognition$DSbw, na.rm = T)
sd(PD_cognition$DSbw, na.rm = T)

#CScat
mean(PD_cognition$CScat, na.rm = T)
sd(PD_cognition$CScat, na.rm = T)

#CSnpe
mean(PD_cognition$CSnpe, na.rm = T)
sd(PD_cognition$CSnpe, na.rm = T)

#CSpe
mean(PD_cognition$CSpe, na.rm = T)
sd(PD_cognition$CSpe, na.rm = T)

#DSfw
mean(PD_cognition$DSfw, na.rm = T)
sd(PD_cognition$DSfw, na.rm = T)

#BTA
mean(PD_cognition$BTA, na.rm = T)
sd(PD_cognition$BTA, na.rm = T)

#StrW
mean(PD_cognition$StrW, na.rm = T)
sd(PD_cognition$StrW, na.rm = T)

#StrC
mean(PD_cognition$StrC, na.rm = T)
sd(PD_cognition$StrC, na.rm = T)

#StrI
mean(PD_cognition$StrI, na.rm = T)
sd(PD_cognition$StrI, na.rm = T)

#BNT
mean(PD_cognition$BNT, na.rm = T)
sd(PD_cognition$BNT, na.rm = T)

#FigC
mean(PD_cognition$FigC, na.rm = T)
sd(PD_cognition$FigC, na.rm = T)

#LPS7
mean(PD_cognition$LPS7, na.rm = T)
sd(PD_cognition$LPS7, na.rm = T)

#LPS9
mean(PD_cognition$LPS9, na.rm = T)
sd(PD_cognition$LPS9, na.rm = T)

#FigR
mean(PD_cognition$FigR, na.rm = T)
sd(PD_cognition$FigR, na.rm = T)

#VbL
mean(PD_cognition$VbL, na.rm = T)
sd(PD_cognition$VbL, na.rm = T)

#VbR
mean(PD_cognition$VbR, na.rm = T)
sd(PD_cognition$VbR, na.rm = T)

# 3.2. Histograms for cognitive test variables ----------------------

#DSfw
title_DSfw <- expression(paste(bold("DSfw"), " (", italic("M"), " = 0.10,", italic(" SD"), " = 1.00)"))

DSfw_plot <- PD_cognition %>%
  ggplot( aes(x=DSfw)) +
  geom_density(fill="#69b3a2", color="#e9ecef", alpha= 0.8) +
  ggtitle(title_DSfw)+
  theme_classic()+
  theme(plot.title = element_text(size = 12), axis.text=element_text(size=10), axis.title = element_text(size=10))

DSfw_plot


#DSbw
title_DSbw <- expression(paste(bold("DSbw"), " (", italic("M"), " = -0.35,", italic(" SD"), " = 0.98)"))

DSbw_plot <- PD_cognition %>%
  ggplot( aes(x=DSbw)) +
  geom_density(fill="#69b3a2", color="#e9ecef", alpha= 0.8) +
  ggtitle(title_DSbw)+
  theme_classic()+
  theme(plot.title = element_text(size = 12), axis.text=element_text(size=10), axis.title = element_text(size=10))
DSbw_plot


#TB/A
title_TBA <- expression(paste(bold("TB/A"), " (", italic("M"), " = -0.35,", italic(" SD"), " = 0.98)"))

TBA_plot <- PD_cognition %>%
  ggplot( aes(x= `TB/A`)) +
  geom_density(fill="#69b3a2", color="#e9ecef", alpha= 0.8) +
  ggtitle(title_TBA)+
  theme_classic()+
  theme(plot.title = element_text(size = 12), axis.text=element_text(size=10), axis.title = element_text(size=10))
TBA_plot

#SemWF
title_SemWF <- expression(paste(bold("SemWF"), " (", italic("M"), " = -0.29,", italic(" SD"), " = 1.23)"))

SemWF_plot <- PD_cognition %>%
  ggplot( aes(x=SemWF)) +
  geom_density(fill="#69b3a2", color="#e9ecef", alpha= 0.8) +
  ggtitle(title_SemWF)+
  theme_classic()+
  theme(plot.title = element_text(size = 12), axis.text=element_text(size=10), axis.title = element_text(size=10))
SemWF_plot

#PhoWF
title_PhoWF <- expression(paste(bold("PhoWF"), " (", italic("M"), " = -0.06,", italic(" SD"), " = 1.27)"))

PhoWF_plot <- PD_cognition %>%
  ggplot( aes(x=PhoWF)) +
  geom_density(fill="#69b3a2", color="#e9ecef", alpha= 0.8) +
  ggtitle(title_PhoWF)+
  theme_classic()+
  theme(plot.title = element_text(size = 12), axis.text=element_text(size=10), axis.title = element_text(size=10))
PhoWF_plot

#FigC
title_FigC <- expression(paste(bold("FigC"), " (", italic("M"), " = -0.40,", italic(" SD"), " = 1.42)"))

FigC_plot <- PD_cognition %>%
  ggplot( aes(x=FigC)) +
  geom_density(fill="#69b3a2", color="#e9ecef", alpha= 0.8) +
  ggtitle(title_FigC)+
  theme_classic()+
  theme(plot.title = element_text(size = 12), axis.text=element_text(size=10), axis.title = element_text(size=10))
FigC_plot

#FigR
title_FigR <- expression(paste(bold("FigR"), " (", italic("M"), " = -0.47,", italic(" SD"), " = 1.47)"))

FigR_plot <- PD_cognition %>%
  ggplot( aes(x=FigR)) +
  geom_density(fill="#69b3a2", color="#e9ecef", alpha= 0.8) +
  ggtitle(title_FigR)+
  theme_classic()+
  theme(plot.title = element_text(size = 12), axis.text=element_text(size=10), axis.title = element_text(size=10))
FigR_plot

#BNT
title_BNT <- expression(paste(bold("BNT"), " (", italic("M"), " = 0.19,", italic(" SD"), " = 1.07)"))

BNT_plot <- PD_cognition %>%
  ggplot( aes(x=BNT)) +
  geom_density(fill="#69b3a2", color="#e9ecef", alpha= 0.8) +
  ggtitle(title_BNT)+
  theme_classic()+
  theme(plot.title = element_text(size = 12), axis.text=element_text(size=10), axis.title = element_text(size=10))
BNT_plot

#LPS7
title_LPS7 <- expression(paste(bold("LPS7"), " (", italic("M"), " = -0.15,", italic(" SD"), " = 1.14)"))

LPS7_plot <- PD_cognition %>%
  ggplot( aes(x=LPS7)) +
  geom_density(fill="#69b3a2", color="#e9ecef", alpha= 0.8) +
  ggtitle(title_LPS7)+
  theme_classic()+
  theme(plot.title = element_text(size = 12), axis.text=element_text(size=10), axis.title = element_text(size=10))
LPS7_plot

#LPS9
title_LPS9 <- expression(paste(bold("LPS9"), " (", italic("M"), " = 0.24,", italic(" SD"), " = 1.03)"))

LPS9_plot <- PD_cognition %>%
  ggplot( aes(x=LPS9)) +
  geom_density(fill="#69b3a2", color="#e9ecef", alpha= 0.8) +
  ggtitle(title_LPS9)+
  theme_classic()+
  theme(plot.title = element_text(size = 12), axis.text=element_text(size=10), axis.title = element_text(size=10))
LPS9_plot

#VbL
title_VbL <- expression(paste(bold("VbL"), " (", italic("M"), " = -0.65,", italic(" SD"), " = 1.45)"))

VbL_plot <- PD_cognition %>%
  ggplot( aes(x=VbL)) +
  geom_density(fill="#69b3a2", color="#e9ecef", alpha= 0.8) +
  ggtitle(title_VbL)+
  theme_classic()+
  theme(plot.title = element_text(size = 12), axis.text=element_text(size=10), axis.title = element_text(size=10))
VbL_plot

#VbR
title_VbR <- expression(paste(bold("VbR"), " (", italic("M"), " = -0.40,", italic(" SD"), " = 1.22)"))

VbR_plot <- PD_cognition %>%
  ggplot( aes(x=VbR)) +
  geom_density(fill="#69b3a2", color="#e9ecef", alpha= 0.8) +
  ggtitle(title_VbR)+
  theme_classic()+
  theme(plot.title = element_text(size = 12), axis.text=element_text(size=10), axis.title = element_text(size=10))
VbR_plot


#CScat
title_CScat <- expression(paste(bold("CScat"), " (", italic("M"), " = -0.85,", italic(" SD"), " = 1.28)"))

CScat_plot <- PD_cognition %>%
  ggplot( aes(x=CScat)) +
  geom_density(fill="#69b3a2", color="#e9ecef", alpha= 0.8) +
  ggtitle(title_CScat)+
  theme_classic()+
  theme(plot.title = element_text(size = 12), axis.text=element_text(size=10), axis.title = element_text(size=10))
CScat_plot

#CSnpe
title_CSnpe <- expression(paste(bold("CSnpe"), " (", italic("M"), " = -0.53,", italic(" SD"), " = 0.94)"))

CSnpe_plot <- PD_cognition %>%
  ggplot( aes(x=CSnpe)) +
  geom_density(fill="#69b3a2", color="#e9ecef", alpha= 0.8) +
  ggtitle(title_CSnpe)+
  theme_classic()+
  theme(plot.title = element_text(size = 12), axis.text=element_text(size=10), axis.title = element_text(size=10))
CSnpe_plot

#CSpe
title_CSpe <- expression(paste(bold("CSpe"), " (", italic("M"), " = -0.33,", italic(" SD"), " = 0.87)"))

CSpe_plot <- PD_cognition %>%
  ggplot( aes(x=CSpe)) +
  geom_density(fill="#69b3a2", color="#e9ecef", alpha= 0.8) +
  ggtitle(title_CSpe)+
  theme_classic()+
  theme(plot.title = element_text(size = 12), axis.text=element_text(size=10), axis.title = element_text(size=10))
CSpe_plot

#StrW
title_StrW <- expression(paste(bold("StrW"), " (", italic("M"), " = 0.28,", italic(" SD"), " = 0.86)"))

StrW_plot <- PD_cognition %>%
  ggplot( aes(x=StrW)) +
  geom_density(fill="#69b3a2", color="#e9ecef", alpha= 0.8) +
  ggtitle(title_StrW)+
  theme_classic()+
  theme(plot.title = element_text(size = 12), axis.text=element_text(size=10), axis.title = element_text(size=10))
StrW_plot

#StrC
title_StrC <- expression(paste(bold("StrC"), " (", italic("M"), " = 0.15,", italic(" SD"), " = 1.02)"))

StrC_plot <- PD_cognition %>%
  ggplot( aes(x=StrC)) +
  geom_density(fill="#69b3a2", color="#e9ecef", alpha= 0.8) +
  ggtitle(title_StrC)+
  theme_classic()+
  theme(plot.title = element_text(size = 12), axis.text=element_text(size=10), axis.title = element_text(size=10))
StrC_plot

#StrI
title_StrI <- expression(paste(bold("StrI"), " (", italic("M"), " = 0.32,", italic(" SD"), " = 1.05)"))

StrI_plot <- PD_cognition %>%
  ggplot( aes(x=StrI)) +
  geom_density(fill="#69b3a2", color="#e9ecef", alpha= 0.8) +
  ggtitle(title_StrI)+
  theme_classic()+
  theme(plot.title = element_text(size = 12), axis.text=element_text(size=10), axis.title = element_text(size=10))
StrI_plot


#BTA
title_BTA <- expression(paste(bold("BTA"), " (", italic("M"), " = -0.26,", italic(" SD"), " = 1.40)"))

BTA_plot <- PD_cognition %>%
  ggplot( aes(x=BTA)) +
  geom_density(fill="#69b3a2", color="#e9ecef", alpha= 0.8) +
  ggtitle(title_BTA)+
  theme_classic()+
  theme(plot.title = element_text(size = 12), axis.text=element_text(size=10), axis.title = element_text(size=10))
BTA_plot


PD_cognition %>%
  ggplot( aes(x=BTA)) +
  geom_density(fill="#69b3a2", color="#e9ecef", alpha=0.8)


# combine plots by patchwork
combined_plot <- (DSfw_plot | DSbw_plot | SemWF_plot | PhoWF_plot) / (TBA_plot | FigC_plot | FigR_plot | LPS7_plot) /
  (LPS9_plot | BNT_plot | VbL_plot | VbR_plot) / (CScat_plot | CSnpe_plot | CSpe_plot | BTA_plot) /
  (StrW_plot | StrC_plot | StrI_plot)

# show combined plot
print(combined_plot)
